# Supplementary material for: Distribution and current infection status of Biomphalaria straminea in Hong Kong
Source: Parasit Vectors. 2017 Jul 25;10:351. doi: 10.1186/s13071-017-2285-3 (PMC5526268; doi:10.1186/s13071-017-2285-3)
Supplement: Supplementary file 5 — Genetic distance table for cox1 sequences used in Fig. 5. (XLS 39 kb) [file 13071_2017_2285_MOESM5_ESM.xls]

## Sheet: MatrixOutput
		1	2	3	4	5	6	7	8	9	10	11	12	13	14	15	16	17	18	19	20	21	22	23	24	25	26	27	28	29	30	31	32	33	34	35	36
1	DP2		0	0	0	0	0	0	0	0	0	0	0	0	0	0	0	0	0	0	0	0.00168603	0	0	0	0	0	0	0	0.00353602	0	0.0117952	0.0115048	0.011086	0.0114137	0.0117818	0.0141106
2	DP1	0		0	0	0	0	0	0	0	0	0	0	0	0	0	0	0	0	0	0	0.00168603	0	0	0	0	0	0	0	0.00353602	0	0.0117952	0.0115048	0.011086	0.0114137	0.0117818	0.0141106
3	DG11	0	0		0	0	0	0	0	0	0	0	0	0	0	0	0	0	0	0	0	0.00168603	0	0	0	0	0	0	0	0.00353602	0	0.0117952	0.0115048	0.011086	0.0114137	0.0117818	0.0141106
4	DG12	0	0	0		0	0	0	0	0	0	0	0	0	0	0	0	0	0	0	0	0.00168603	0	0	0	0	0	0	0	0.00353602	0	0.0117952	0.0115048	0.011086	0.0114137	0.0117818	0.0141106
5	LW1	0	0	0	0		0	0	0	0	0	0	0	0	0	0	0	0	0	0	0	0.00168603	0	0	0	0	0	0	0	0.00353602	0	0.0117952	0.0115048	0.011086	0.0114137	0.0117818	0.0141106
6	LW2	0	0	0	0	0		0	0	0	0	0	0	0	0	0	0	0	0	0	0	0.00168603	0	0	0	0	0	0	0	0.00353602	0	0.0117952	0.0115048	0.011086	0.0114137	0.0117818	0.0141106
7	LW3	0	0	0	0	0	0		0	0	0	0	0	0	0	0	0	0	0	0	0	0.00168603	0	0	0	0	0	0	0	0.00353602	0	0.0117952	0.0115048	0.011086	0.0114137	0.0117818	0.0141106
8	HKL2	0	0	0	0	0	0	0		0	0	0	0	0	0	0	0	0	0	0	0	0.00168603	0	0	0	0	0	0	0	0.00353602	0	0.0117952	0.0115048	0.011086	0.0114137	0.0117818	0.0141106
9	HKL3	0	0	0	0	0	0	0	0		0	0	0	0	0	0	0	0	0	0	0	0.00168603	0	0	0	0	0	0	0	0.00353602	0	0.0117952	0.0115048	0.011086	0.0114137	0.0117818	0.0141106
10	HKL10	0	0	0	0	0	0	0	0	0		0	0	0	0	0	0	0	0	0	0	0.00168603	0	0	0	0	0	0	0	0.00353602	0	0.0117952	0.0115048	0.011086	0.0114137	0.0117818	0.0141106
11	PCL1	0	0	0	0	0	0	0	0	0	0		0	0	0	0	0	0	0	0	0	0.00168603	0	0	0	0	0	0	0	0.00353602	0	0.0117952	0.0115048	0.011086	0.0114137	0.0117818	0.0141106
12	PCL2	0	0	0	0	0	0	0	0	0	0	0		0	0	0	0	0	0	0	0	0.00168603	0	0	0	0	0	0	0	0.00353602	0	0.0117952	0.0115048	0.011086	0.0114137	0.0117818	0.0141106
13	PCL3	0	0	0	0	0	0	0	0	0	0	0	0		0	0	0	0	0	0	0	0.00168603	0	0	0	0	0	0	0	0.00353602	0	0.0117952	0.0115048	0.011086	0.0114137	0.0117818	0.0141106
14	SSH1	0	0	0	0	0	0	0	0	0	0	0	0	0		0	0	0	0	0	0	0.00168603	0	0	0	0	0	0	0	0.00353602	0	0.0117952	0.0115048	0.011086	0.0114137	0.0117818	0.0141106
15	SSH2	0	0	0	0	0	0	0	0	0	0	0	0	0	0		0	0	0	0	0	0.00168603	0	0	0	0	0	0	0	0.00353602	0	0.0117952	0.0115048	0.011086	0.0114137	0.0117818	0.0141106
16	SSH3	0	0	0	0	0	0	0	0	0	0	0	0	0	0	0		0	0	0	0	0.00168603	0	0	0	0	0	0	0	0.00353602	0	0.0117952	0.0115048	0.011086	0.0114137	0.0117818	0.0141106
17	NgT1	0	0	0	0	0	0	0	0	0	0	0	0	0	0	0	0		0	0	0	0.00168603	0	0	0	0	0	0	0	0.00353602	0	0.0117952	0.0115048	0.011086	0.0114137	0.0117818	0.0141106
18	NgT2	0	0	0	0	0	0	0	0	0	0	0	0	0	0	0	0	0		0	0	0.00168603	0	0	0	0	0	0	0	0.00353602	0	0.0117952	0.0115048	0.011086	0.0114137	0.0117818	0.0141106
19	NgT3	0	0	0	0	0	0	0	0	0	0	0	0	0	0	0	0	0	0		0	0.00168603	0	0	0	0	0	0	0	0.00353602	0	0.0117952	0.0115048	0.011086	0.0114137	0.0117818	0.0141106
20	SB1	0	0	0	0	0	0	0	0	0	0	0	0	0	0	0	0	0	0	0		0.00168603	0	0	0	0	0	0	0	0.00353602	0	0.0117952	0.0115048	0.011086	0.0114137	0.0117818	0.0141106
21	SB3	0.00182149	0.00182149	0.00182149	0.00182149	0.00182149	0.00182149	0.00182149	0.00182149	0.00182149	0.00182149	0.00182149	0.00182149	0.00182149	0.00182149	0.00182149	0.00182149	0.00182149	0.00182149	0.00182149	0.00182149		0.00168603	0.00168603	0.00168603	0.00168603	0.00168603	0.00168603	0.00168603	0.00380113	0.00168603	0.0118208	0.0115621	0.0110145	0.0113258	0.0118414	0.0141191
22	SG1	0	0	0	0	0	0	0	0	0	0	0	0	0	0	0	0	0	0	0	0	0.00182149		0	0	0	0	0	0	0.00353602	0	0.0117952	0.0115048	0.011086	0.0114137	0.0117818	0.0141106
23	SG3	0	0	0	0	0	0	0	0	0	0	0	0	0	0	0	0	0	0	0	0	0.00182149	0		0	0	0	0	0	0.00353602	0	0.0117952	0.0115048	0.011086	0.0114137	0.0117818	0.0141106
24	SG4	0	0	0	0	0	0	0	0	0	0	0	0	0	0	0	0	0	0	0	0	0.00182149	0	0		0	0	0	0	0.00353602	0	0.0117952	0.0115048	0.011086	0.0114137	0.0117818	0.0141106
25	JP11	0	0	0	0	0	0	0	0	0	0	0	0	0	0	0	0	0	0	0	0	0.00182149	0	0	0		0	0	0	0.00353602	0	0.0117952	0.0115048	0.011086	0.0114137	0.0117818	0.0141106
26	JP12	0	0	0	0	0	0	0	0	0	0	0	0	0	0	0	0	0	0	0	0	0.00182149	0	0	0	0		0	0	0.00353602	0	0.0117952	0.0115048	0.011086	0.0114137	0.0117818	0.0141106
27	JP13	0	0	0	0	0	0	0	0	0	0	0	0	0	0	0	0	0	0	0	0	0.00182149	0	0	0	0	0		0	0.00353602	0	0.0117952	0.0115048	0.011086	0.0114137	0.0117818	0.0141106
28	B._straminea_strain_1107	0	0	0	0	0	0	0	0	0	0	0	0	0	0	0	0	0	0	0	0	0.00182149	0	0	0	0	0	0		0.00353602	0	0.0117952	0.0115048	0.011086	0.0114137	0.0117818	0.0141106
29	B._straminea_voucher_LBMSU431	0.00728597	0.00728597	0.00728597	0.00728597	0.00728597	0.00728597	0.00728597	0.00728597	0.00728597	0.00728597	0.00728597	0.00728597	0.00728597	0.00728597	0.00728597	0.00728597	0.00728597	0.00728597	0.00728597	0.00728597	0.00910747	0.00728597	0.00728597	0.00728597	0.00728597	0.00728597	0.00728597	0.00728597		0.00353602	0.0115014	0.0111637	0.0110765	0.0112759	0.011339	0.0142495
30	B._kuhniana_isolate_SZX1_C2	0	0	0	0	0	0	0	0	0	0	0	0	0	0	0	0	0	0	0	0	0.00182149	0	0	0	0	0	0	0	0.00728597		0.0117952	0.0115048	0.011086	0.0114137	0.0117818	0.0141106
31	B._glabrata_isolate_VG3	0.0874317	0.0874317	0.0874317	0.0874317	0.0874317	0.0874317	0.0874317	0.0874317	0.0874317	0.0874317	0.0874317	0.0874317	0.0874317	0.0874317	0.0874317	0.0874317	0.0874317	0.0874317	0.0874317	0.0874317	0.0892532	0.0874317	0.0874317	0.0874317	0.0874317	0.0874317	0.0874317	0.0874317	0.0837887	0.0874317		0.0117321	0.0106621	0.0108286	0.0106293	0.0145374
32	B._tenagophila	0.0874317	0.0874317	0.0874317	0.0874317	0.0874317	0.0874317	0.0874317	0.0874317	0.0874317	0.0874317	0.0874317	0.0874317	0.0874317	0.0874317	0.0874317	0.0874317	0.0874317	0.0874317	0.0874317	0.0874317	0.0892532	0.0874317	0.0874317	0.0874317	0.0874317	0.0874317	0.0874317	0.0874317	0.0837887	0.0874317	0.0856102		0.0111773	0.0118124	0.011742	0.0130235
33	B._pfeifferi	0.0801457	0.0801457	0.0801457	0.0801457	0.0801457	0.0801457	0.0801457	0.0801457	0.0801457	0.0801457	0.0801457	0.0801457	0.0801457	0.0801457	0.0801457	0.0801457	0.0801457	0.0801457	0.0801457	0.0801457	0.0783242	0.0801457	0.0801457	0.0801457	0.0801457	0.0801457	0.0801457	0.0801457	0.0801457	0.0801457	0.0728597	0.0801457		0.00945709	0.0100366	0.0138669
34	B._sudanica	0.0837887	0.0837887	0.0837887	0.0837887	0.0837887	0.0837887	0.0837887	0.0837887	0.0837887	0.0837887	0.0837887	0.0837887	0.0837887	0.0837887	0.0837887	0.0837887	0.0837887	0.0837887	0.0837887	0.0837887	0.0819672	0.0837887	0.0837887	0.0837887	0.0837887	0.0837887	0.0837887	0.0837887	0.0837887	0.0837887	0.0746812	0.0837887	0.0510018		0.010408	0.0137046
35	B._camerunensis	0.0947177	0.0947177	0.0947177	0.0947177	0.0947177	0.0947177	0.0947177	0.0947177	0.0947177	0.0947177	0.0947177	0.0947177	0.0947177	0.0947177	0.0947177	0.0947177	0.0947177	0.0947177	0.0947177	0.0947177	0.0965392	0.0947177	0.0947177	0.0947177	0.0947177	0.0947177	0.0947177	0.0947177	0.0910747	0.0947177	0.0801457	0.0874317	0.0601093	0.0692168		0.0147331
36	P._trivolvis	0.127505	0.127505	0.127505	0.127505	0.127505	0.127505	0.127505	0.127505	0.127505	0.127505	0.127505	0.127505	0.127505	0.127505	0.127505	0.127505	0.127505	0.127505	0.127505	0.127505	0.129326	0.127505	0.127505	0.127505	0.127505	0.127505	0.127505	0.127505	0.129326	0.127505	0.140255	0.120219	0.123862	0.12204	0.134791

## Sheet: Caption
Table. Estimates of Evolutionary Divergence between Sequences
The number of base differences per site from between sequences are shown. Standard error estimate(s) are shown above the diagonal. The rate variation among sites was modeled with a gamma distribution (shape parameter = 1). The analysis involved 36 nucleotide sequences. Codon positions included were 1st+2nd+3rd+Noncoding. All positions containing gaps and missing data were eliminated. There were a…
1. Kumar S., Stecher G., and Tamura K. (2016). MEGA7: Molecular Evolutionary Genetics Analysis version 7.0 for bigger datasets.Molecular Biology and Evolution 33:1870-1874.
Disclaimer: Although utmost care has been taken to ensure the correctness of the caption, the caption text is provided "as is" without any warranty of any kind. Authors advise the user to carefully check the caption prior to its use for any purpose and report any errors or problems to the authors immediately (www.megasoftware.net). In no event shall the authors and their employers be liable for a…
