# Supplementary material for: Distribution and current infection status of Biomphalaria straminea in Hong Kong
Source: Parasit Vectors. 2017 Jul 25;10:351. doi: 10.1186/s13071-017-2285-3 (PMC5526268; doi:10.1186/s13071-017-2285-3)
Supplement: Supplementary file 6 — Genetic distance table for ITS1-5.8S-ITS2 sequences used in Fig. 6. (XLS 42 kb) [file 13071_2017_2285_MOESM6_ESM.xls]

## Sheet: MatrixOutput
		1	2	3	4	5	6	7	8	9	10	11	12	13	14	15	16	17	18	19	20	21	22	23	24	25	26	27	28	29	30	31	32
1	DG11		0.00142717	0.00101056	0	0	0	0	0	0	0.00142717	0.00327054	0.00338401	0.00329631	0.00359558	0.00335754	0.00359558	0.00291659	0.00363575	0.00142717	0.00102464	0.00357079	0.0082973	0.00721016	0.00717563	0.0078921	0.00855625	0.00748087	0.00493692	0.0084099	0.00821287	0.00774249	0.0198565
2	DG12	0.00182136		0.000980005	0.00142717	0.00142717	0.00142717	0.00142717	0.00142717	0.00142717	0	0.00368356	0.00340391	0.00327435	0.00396143	0.00374057	0.00396143	0.00333939	0.00396948	0	0.00174867	0.00392164	0.00832289	0.00728505	0.00720822	0.00793674	0.00864259	0.00765766	0.00516601	0.00849509	0.00827911	0.00781677	0.0197192
3	LW2	0.000910195	0.000909702		0.00101056	0.00101056	0.00101056	0.00101056	0.00101056	0.00101056	0.000980005	0.00350027	0.00359142	0.00307618	0.00377054	0.00355941	0.00377054	0.00315228	0.00380882	0.000980005	0.00144707	0.00374398	0.00827206	0.00720387	0.00713502	0.00786959	0.00856439	0.00752289	0.00501008	0.00840326	0.0082048	0.00773426	0.019851
4	SSH2	0	0.00182136	0.000910195		0	0	0	0	0	0.00142717	0.00327054	0.00338401	0.00329631	0.00359558	0.00335754	0.00359558	0.00291659	0.00363575	0.00142717	0.00102464	0.00357079	0.0082973	0.00721016	0.00717563	0.0078921	0.00855625	0.00748087	0.00493692	0.0084099	0.00821287	0.00774249	0.0198565
5	NgT1	0	0.00182136	0.000910195	0		0	0	0	0	0.00142717	0.00327054	0.00338401	0.00329631	0.00359558	0.00335754	0.00359558	0.00291659	0.00363575	0.00142717	0.00102464	0.00357079	0.0082973	0.00721016	0.00717563	0.0078921	0.00855625	0.00748087	0.00493692	0.0084099	0.00821287	0.00774249	0.0198565
6	NgT2	0	0.00182136	0.000910195	0	0		0	0	0	0.00142717	0.00327054	0.00338401	0.00329631	0.00359558	0.00335754	0.00359558	0.00291659	0.00363575	0.00142717	0.00102464	0.00357079	0.0082973	0.00721016	0.00717563	0.0078921	0.00855625	0.00748087	0.00493692	0.0084099	0.00821287	0.00774249	0.0198565
7	SG1	0	0.00182136	0.000910195	0	0	0		0	0	0.00142717	0.00327054	0.00338401	0.00329631	0.00359558	0.00335754	0.00359558	0.00291659	0.00363575	0.00142717	0.00102464	0.00357079	0.0082973	0.00721016	0.00717563	0.0078921	0.00855625	0.00748087	0.00493692	0.0084099	0.00821287	0.00774249	0.0198565
8	NgT3	0	0.00182136	0.000910195	0	0	0	0		0	0.00142717	0.00327054	0.00338401	0.00329631	0.00359558	0.00335754	0.00359558	0.00291659	0.00363575	0.00142717	0.00102464	0.00357079	0.0082973	0.00721016	0.00717563	0.0078921	0.00855625	0.00748087	0.00493692	0.0084099	0.00821287	0.00774249	0.0198565
9	DP2	0	0.00182136	0.000910195	0	0	0	0	0		0.00142717	0.00327054	0.00338401	0.00329631	0.00359558	0.00335754	0.00359558	0.00291659	0.00363575	0.00142717	0.00102464	0.00357079	0.0082973	0.00721016	0.00717563	0.0078921	0.00855625	0.00748087	0.00493692	0.0084099	0.00821287	0.00774249	0.0198565
10	JP12	0.00182136	0	0.000909702	0.00182136	0.00182136	0.00182136	0.00182136	0.00182136	0.00182136		0.00368356	0.00340391	0.00327435	0.00396143	0.00374057	0.00396143	0.00333939	0.00396948	0	0.00174867	0.00392164	0.00832289	0.00728505	0.00720822	0.00793674	0.00864259	0.00765766	0.00516601	0.00849509	0.00827911	0.00781677	0.0197192
11	PCL3	0.0100986	0.0119539	0.0110285	0.0100986	0.0100986	0.0100986	0.0100986	0.0100986	0.0100986	0.0119539		0.00205291	0.00208131	0.00174919	0.00137205	0.00174919	0.0014507	0.00228944	0.00368356	0.00350829	0.00224298	0.0089115	0.00787411	0.00786176	0.00853263	0.00941492	0.00790742	0.00559916	0.00913951	0.00914056	0.00844749	0.0206166
12	HKL2	0.0100932	0.0100986	0.0110225	0.0100932	0.0100932	0.0100932	0.0100932	0.0100932	0.0100932	0.0100986	0.00364677		0.00211035	0.0018221	0.00141957	0.0018221	0.00141114	0.00178922	0.00340391	0.0036293	0.00169626	0.00893685	0.00787945	0.00784596	0.00855756	0.00908495	0.00813833	0.00531181	0.00917065	0.00911121	0.00846207	0.0200228
13	PCL2	0.0101039	0.0100984	0.00917549	0.0101039	0.0101039	0.0101039	0.0101039	0.0101039	0.0101039	0.0100984	0.00365065	0.00364867		0.00229857	0.00209449	0.00229857	0.00145148	0.00237176	0.00327435	0.00354841	0.00228745	0.0088176	0.00772123	0.00766297	0.0084146	0.00931795	0.00797438	0.00555328	0.00899406	0.00895894	0.00829726	0.0200937
14	SG3	0.0110228	0.0128805	0.0119541	0.0110228	0.0110228	0.0110228	0.0110228	0.0110228	0.0110228	0.0128805	0.00273219	0.00273356	0.00456584		0.00104194	0	0.00179835	0.00206948	0.00396143	0.00384643	0.00194036	0.0090238	0.0080073	0.00796613	0.00864983	0.00922257	0.00834354	0.00539831	0.00929204	0.00923608	0.00857513	0.0204331
15	SG4	0.0100986	0.0119539	0.0110285	0.0100986	0.0100986	0.0100986	0.0100986	0.0100986	0.0100986	0.0119539	0.00182045	0.00182136	0.00365065	0.000909719		0.00104194	0.00143109	0.00181476	0.00374057	0.00360725	0.00166635	0.0089612	0.00792571	0.00789567	0.00856998	0.0091384	0.00818221	0.00525881	0.00921142	0.00916158	0.00850175	0.020318
16	JP11	0.0110228	0.0128805	0.0119541	0.0110228	0.0110228	0.0110228	0.0110228	0.0110228	0.0110228	0.0128805	0.00273219	0.00273356	0.00456584	0	0.000909719		0.00179835	0.00206948	0.00396143	0.00384643	0.00194036	0.0090238	0.0080073	0.00796613	0.00864983	0.00922257	0.00834354	0.00539831	0.00929204	0.00923608	0.00857513	0.0204331
17	JP13	0.0082491	0.0100984	0.00917549	0.0082491	0.0082491	0.0082491	0.0082491	0.0082491	0.0082491	0.0100984	0.0018214	0.00182041	0.00182235	0.00273362	0.0018214	0.00273362		0.00176662	0.00333939	0.00321162	0.00171635	0.00874769	0.00765483	0.00763466	0.00834911	0.00917201	0.00782828	0.0053187	0.00893136	0.00889457	0.00821227	0.0203694
18	DP1	0.0110168	0.0128736	0.0119477	0.0110168	0.0110168	0.0110168	0.0110168	0.0110168	0.0110168	0.0128736	0.00456099	0.00273208	0.00456337	0.00364677	0.00273356	0.00364677	0.00273213		0.00396948	0.00390905	0.00207419	0.00914936	0.00810309	0.00804487	0.00875912	0.00914459	0.00834592	0.00527737	0.0094226	0.00935549	0.00868291	0.0203599
19	B. straminea-Brazil 1	0.00182136	0	0.000909702	0.00182136	0.00182136	0.00182136	0.00182136	0.00182136	0.00182136	0	0.0119539	0.0100986	0.0100984	0.0128805	0.0119539	0.0128805	0.0100984	0.0128736		0.00174867	0.00392164	0.00832289	0.00728505	0.00720822	0.00793674	0.00864259	0.00765766	0.00516601	0.00849509	0.00827911	0.00781677	0.0197192
20	B. straminea-Brazil 2	0.000909719	0.00273356	0.0018214	0.000909719	0.000909719	0.000909719	0.000909719	0.000909719	0.000909719	0.00273356	0.0110228	0.0110168	0.0110285	0.0119479	0.0110228	0.0119479	0.00917073	0.0119415	0.00273356		0.00381779	0.00812905	0.00700965	0.00698745	0.00770987	0.00875707	0.00767016	0.00506868	0.00823171	0.00801558	0.00756394	0.0200772
21	B. kuhniana	0.0110166	0.0128733	0.0119474	0.0110166	0.0110166	0.0110166	0.0110166	0.0110166	0.0110166	0.0128733	0.0045609	0.00273203	0.00456328	0.0036467	0.00273351	0.0036467	0.00273208	0.00364472	0.0128733	0.0119412		0.00923178	0.00812279	0.00809236	0.00881027	0.00931152	0.00827555	0.00544584	0.00938459	0.00936927	0.00869111	0.0201585
22	B. glabrata 1	0.0395215	0.0395006	0.0385399	0.0395215	0.0395215	0.0395215	0.0395215	0.0395215	0.0395215	0.0395006	0.0444133	0.04439	0.0424558	0.0453829	0.0444133	0.0453829	0.0424558	0.045359	0.0395006	0.0385595	0.0453582		0.00345746	0.00285694	0.00357181	0.0110245	0.0103826	0.00900046	0.00589287	0.00509693	0.00502492	0.0224168
23	B. glabrata 2	0.0327263	0.0336619	0.0327096	0.0327263	0.0327263	0.0327263	0.0327263	0.0327263	0.0327263	0.0336619	0.0375603	0.0375405	0.0365827	0.0385203	0.0375603	0.0385203	0.0356253	0.0384999	0.0336619	0.0317739	0.0384992	0.00917585		0.00175312	0.00268297	0.0101858	0.00950136	0.00776542	0.00459231	0.00382805	0.00359305	0.021717
24	B. glabrata 3	0.0327263	0.0327089	0.0317577	0.0327263	0.0327263	0.0327263	0.0327263	0.0327263	0.0327263	0.0327089	0.0375603	0.0375405	0.0356253	0.0385203	0.0375603	0.0385203	0.0356253	0.0384999	0.0327089	0.0317739	0.0384992	0.0064058	0.00273504		0.00197355	0.01	0.00951987	0.00775173	0.00468596	0.00391981	0.00379945	0.0212045
25	B. glabrata 4	0.0366021	0.0365827	0.035626	0.0366021	0.0366021	0.0366021	0.0366021	0.0366021	0.0366021	0.0365827	0.0414695	0.0414477	0.0395215	0.0424351	0.0414695	0.0424351	0.0395215	0.0424127	0.0365827	0.0356442	0.0424119	0.0101043	0.00640592	0.00365065		0.0107006	0.0102549	0.008505	0.00521052	0.00458076	0.00435594	0.0219694
26	B. prona	0.0394798	0.041425	0.0404623	0.0394798	0.0394798	0.0394798	0.0394798	0.0394798	0.0394798	0.041425	0.0453343	0.0433754	0.0453573	0.0443658	0.0433982	0.0443658	0.0433762	0.0433754	0.041425	0.0404418	0.0443415	0.0561389	0.0511672	0.0501407	0.0541238		0.00956193	0.00940324	0.0116428	0.0112186	0.0108535	0.0222198
27	B. tenagophila	0.0356784	0.0376155	0.0366559	0.0356784	0.0356784	0.0356784	0.0356784	0.0356784	0.0356784	0.0376155	0.0376155	0.0395184	0.0395593	0.0405027	0.0395393	0.0405027	0.0375964	0.0404813	0.0376155	0.0366372	0.0404805	0.0510866	0.0451956	0.0451956	0.0491431	0.0453096		0.00877694	0.0109598	0.0108943	0.010092	0.0219672
28	B. amazonica	0.0194251	0.021309	0.0203717	0.0194251	0.0194251	0.0194251	0.0194251	0.0194251	0.0194251	0.021309	0.0232113	0.0213196	0.0232232	0.0222706	0.021331	0.0222706	0.02132	0.02132	0.021309	0.0203612	0.0222583	0.0434423	0.0365992	0.0365992	0.0405027	0.0433991	0.0433966		0.009097	0.00928288	0.00849294	0.021745
29	B. pfeifferi	0.0385791	0.0395207	0.0385595	0.0385791	0.0385791	0.0385791	0.0385791	0.0385791	0.0385791	0.0395207	0.0434677	0.0434448	0.0424781	0.0444367	0.0434677	0.0444367	0.0415116	0.0444133	0.0395207	0.0376177	0.0444125	0.0222838	0.0147529	0.0156836	0.0175752	0.0591793	0.0531723	0.042498		0.00524047	0.00516549	0.0221126
30	B. sudanica	0.0385203	0.0394604	0.0385007	0.0385203	0.0385203	0.0385203	0.0385203	0.0385203	0.0385203	0.0394604	0.0443684	0.044345	0.0433788	0.045337	0.0443684	0.045337	0.0424127	0.0453131	0.0394604	0.0375603	0.0453122	0.0175477	0.0110118	0.011936	0.0156674	0.0570648	0.0530372	0.0443658	0.0175752		0.00414491	0.0220519
31	B. camerunensis	0.0375603	0.0384999	0.0375412	0.0375603	0.0375603	0.0375603	0.0375603	0.0375603	0.0375603	0.0384999	0.0414266	0.0414048	0.0404425	0.0423912	0.0414266	0.0423912	0.0394805	0.0423688	0.0384999	0.0366014	0.042368	0.0175474	0.0110115	0.0119358	0.0156671	0.0560835	0.0510349	0.0414242	0.0185097	0.0128807		0.0216891
32	P. trivolvis	0.114725	0.113616	0.11467	0.114725	0.114725	0.114725	0.114725	0.114725	0.114725	0.113616	0.119015	0.114723	0.115667	0.117954	0.116893	0.117954	0.116837	0.116837	0.113616	0.115783	0.115778	0.126414	0.120912	0.119735	0.124162	0.127349	0.123204	0.125517	0.123154	0.122031	0.122974

## Sheet: Caption
Table. Estimates of Evolutionary Divergence between Sequences
The number of base substitutions per site from between sequences are shown. Standard error estimate(s) are shown above the diagonal. Analyses were conducted using the Maximum Composite Likelihood model [1]. The analysis involved 32 nucleotide sequences. Codon positions included were 1st+2nd+3rd+Noncoding. All positions containing gaps and missing data were eliminated. There were a total of 914 po…
1. Tamura K., Nei M., and Kumar S. (2004). Prospects for inferring very large phylogenies by using the neighbor-joining method. Proceedings of the National Academy of Sciences (USA) 101:11030-11035.
2. Kumar S., Stecher G., and Tamura K. (2016). MEGA7: Molecular Evolutionary Genetics Analysis version 7.0 for bigger datasets.Molecular Biology and Evolution 33:1870-1874.
Disclaimer: Although utmost care has been taken to ensure the correctness of the caption, the caption text is provided "as is" without any warranty of any kind. Authors advise the user to carefully check the caption prior to its use for any purpose and report any errors or problems to the authors immediately (www.megasoftware.net). In no event shall the authors and their employers be liable for a…
