# Supplementary material for: Distribution and current infection status of Biomphalaria straminea in Hong Kong
Source: Parasit Vectors. 2017 Jul 25;10:351. doi: 10.1186/s13071-017-2285-3 (PMC5526268; doi:10.1186/s13071-017-2285-3)
Supplement: Supplementary file 7 — Genetic distance table for 16S rDNA sequences used in Fig. 7. (XLS 42 kb) [file 13071_2017_2285_MOESM7_ESM.xls]

## Sheet: MatrixOutput
LW1		0	0	0	0	0	0	0	0	0	0	0	0	0	0	0	0	0	0	0	0	0	0	0	0	0.0149416	0	0.0115224	0.0129678	0.0151638	0.0140289	0.0144683	0.0152841	0.018028	0.00648133	0	0.00562605	0.0271087
LW2	0		0	0	0	0	0	0	0	0	0	0	0	0	0	0	0	0	0	0	0	0	0	0	0	0.0149416	0	0.0115224	0.0129678	0.0151638	0.0140289	0.0144683	0.0152841	0.018028	0.00648133	0	0.00562605	0.0271087
LW3	0	0		0	0	0	0	0	0	0	0	0	0	0	0	0	0	0	0	0	0	0	0	0	0	0.0149416	0	0.0115224	0.0129678	0.0151638	0.0140289	0.0144683	0.0152841	0.018028	0.00648133	0	0.00562605	0.0271087
HKL2	0	0	0		0	0	0	0	0	0	0	0	0	0	0	0	0	0	0	0	0	0	0	0	0	0.0149416	0	0.0115224	0.0129678	0.0151638	0.0140289	0.0144683	0.0152841	0.018028	0.00648133	0	0.00562605	0.0271087
HKL3	0	0	0	0		0	0	0	0	0	0	0	0	0	0	0	0	0	0	0	0	0	0	0	0	0.0149416	0	0.0115224	0.0129678	0.0151638	0.0140289	0.0144683	0.0152841	0.018028	0.00648133	0	0.00562605	0.0271087
HKL10	0	0	0	0	0		0	0	0	0	0	0	0	0	0	0	0	0	0	0	0	0	0	0	0	0.0149416	0	0.0115224	0.0129678	0.0151638	0.0140289	0.0144683	0.0152841	0.018028	0.00648133	0	0.00562605	0.0271087
PCL1	0	0	0	0	0	0		0	0	0	0	0	0	0	0	0	0	0	0	0	0	0	0	0	0	0.0149416	0	0.0115224	0.0129678	0.0151638	0.0140289	0.0144683	0.0152841	0.018028	0.00648133	0	0.00562605	0.0271087
PCL2	0	0	0	0	0	0	0		0	0	0	0	0	0	0	0	0	0	0	0	0	0	0	0	0	0.0149416	0	0.0115224	0.0129678	0.0151638	0.0140289	0.0144683	0.0152841	0.018028	0.00648133	0	0.00562605	0.0271087
PCL3	0	0	0	0	0	0	0	0		0	0	0	0	0	0	0	0	0	0	0	0	0	0	0	0	0.0149416	0	0.0115224	0.0129678	0.0151638	0.0140289	0.0144683	0.0152841	0.018028	0.00648133	0	0.00562605	0.0271087
SSH1	0	0	0	0	0	0	0	0	0		0	0	0	0	0	0	0	0	0	0	0	0	0	0	0	0.0149416	0	0.0115224	0.0129678	0.0151638	0.0140289	0.0144683	0.0152841	0.018028	0.00648133	0	0.00562605	0.0271087
SSH2	0	0	0	0	0	0	0	0	0	0		0	0	0	0	0	0	0	0	0	0	0	0	0	0	0.0149416	0	0.0115224	0.0129678	0.0151638	0.0140289	0.0144683	0.0152841	0.018028	0.00648133	0	0.00562605	0.0271087
SSH3	0	0	0	0	0	0	0	0	0	0	0		0	0	0	0	0	0	0	0	0	0	0	0	0	0.0149416	0	0.0115224	0.0129678	0.0151638	0.0140289	0.0144683	0.0152841	0.018028	0.00648133	0	0.00562605	0.0271087
NgT1	0	0	0	0	0	0	0	0	0	0	0	0		0	0	0	0	0	0	0	0	0	0	0	0	0.0149416	0	0.0115224	0.0129678	0.0151638	0.0140289	0.0144683	0.0152841	0.018028	0.00648133	0	0.00562605	0.0271087
NgT2	0	0	0	0	0	0	0	0	0	0	0	0	0		0	0	0	0	0	0	0	0	0	0	0	0.0149416	0	0.0115224	0.0129678	0.0151638	0.0140289	0.0144683	0.0152841	0.018028	0.00648133	0	0.00562605	0.0271087
NgT3	0	0	0	0	0	0	0	0	0	0	0	0	0	0		0	0	0	0	0	0	0	0	0	0	0.0149416	0	0.0115224	0.0129678	0.0151638	0.0140289	0.0144683	0.0152841	0.018028	0.00648133	0	0.00562605	0.0271087
SB1	0	0	0	0	0	0	0	0	0	0	0	0	0	0	0		0	0	0	0	0	0	0	0	0	0.0149416	0	0.0115224	0.0129678	0.0151638	0.0140289	0.0144683	0.0152841	0.018028	0.00648133	0	0.00562605	0.0271087
SG1	0	0	0	0	0	0	0	0	0	0	0	0	0	0	0	0		0	0	0	0	0	0	0	0	0.0149416	0	0.0115224	0.0129678	0.0151638	0.0140289	0.0144683	0.0152841	0.018028	0.00648133	0	0.00562605	0.0271087
SG4	0	0	0	0	0	0	0	0	0	0	0	0	0	0	0	0	0		0	0	0	0	0	0	0	0.0149416	0	0.0115224	0.0129678	0.0151638	0.0140289	0.0144683	0.0152841	0.018028	0.00648133	0	0.00562605	0.0271087
JP11	0	0	0	0	0	0	0	0	0	0	0	0	0	0	0	0	0	0		0	0	0	0	0	0	0.0149416	0	0.0115224	0.0129678	0.0151638	0.0140289	0.0144683	0.0152841	0.018028	0.00648133	0	0.00562605	0.0271087
JP12	0	0	0	0	0	0	0	0	0	0	0	0	0	0	0	0	0	0	0		0	0	0	0	0	0.0149416	0	0.0115224	0.0129678	0.0151638	0.0140289	0.0144683	0.0152841	0.018028	0.00648133	0	0.00562605	0.0271087
JP13	0	0	0	0	0	0	0	0	0	0	0	0	0	0	0	0	0	0	0	0		0	0	0	0	0.0149416	0	0.0115224	0.0129678	0.0151638	0.0140289	0.0144683	0.0152841	0.018028	0.00648133	0	0.00562605	0.0271087
DG11	0	0	0	0	0	0	0	0	0	0	0	0	0	0	0	0	0	0	0	0	0		0	0	0	0.0149416	0	0.0115224	0.0129678	0.0151638	0.0140289	0.0144683	0.0152841	0.018028	0.00648133	0	0.00562605	0.0271087
DG12	0	0	0	0	0	0	0	0	0	0	0	0	0	0	0	0	0	0	0	0	0	0		0	0	0.0149416	0	0.0115224	0.0129678	0.0151638	0.0140289	0.0144683	0.0152841	0.018028	0.00648133	0	0.00562605	0.0271087
DP1	0	0	0	0	0	0	0	0	0	0	0	0	0	0	0	0	0	0	0	0	0	0	0		0	0.0149416	0	0.0115224	0.0129678	0.0151638	0.0140289	0.0144683	0.0152841	0.018028	0.00648133	0	0.00562605	0.0271087
DP2	0	0	0	0	0	0	0	0	0	0	0	0	0	0	0	0	0	0	0	0	0	0	0	0		0.0149416	0	0.0115224	0.0129678	0.0151638	0.0140289	0.0144683	0.0152841	0.018028	0.00648133	0	0.00562605	0.0271087
B._glabrata	0.0594063	0.0594063	0.0594063	0.0594063	0.0594063	0.0594063	0.0594063	0.0594063	0.0594063	0.0594063	0.0594063	0.0594063	0.0594063	0.0594063	0.0594063	0.0594063	0.0594063	0.0594063	0.0594063	0.0594063	0.0594063	0.0594063	0.0594063	0.0594063	0.0594063		0.0149416	0.0174413	0.0145668	0.015011	0.0158581	0.0138431	0.0137108	0.0154626	0.0160056	0.0149416	0.0160056	0.0282203
B._straminea-Brazil_2	0	0	0	0	0	0	0	0	0	0	0	0	0	0	0	0	0	0	0	0	0	0	0	0	0	0.0594063		0.0115224	0.0129678	0.0151638	0.0140289	0.0144683	0.0152841	0.018028	0.00648133	0	0.00562605	0.0271087
B._straminea-Brazil_1	0.0411198	0.0411198	0.0411198	0.0411198	0.0411198	0.0411198	0.0411198	0.0411198	0.0411198	0.0411198	0.0411198	0.0411198	0.0411198	0.0411198	0.0411198	0.0411198	0.0411198	0.0411198	0.0411198	0.0411198	0.0411198	0.0411198	0.0411198	0.0411198	0.0411198	0.0749192	0.0411198		0.0137565	0.0156972	0.0141598	0.0166218	0.0169614	0.0185967	0.0119275	0.0115224	0.0124292	0.0296002
B._prona	0.0520742	0.0520742	0.0520742	0.0520742	0.0520742	0.0520742	0.0520742	0.0520742	0.0520742	0.0520742	0.0520742	0.0520742	0.0520742	0.0520742	0.0520742	0.0520742	0.0520742	0.0520742	0.0520742	0.0520742	0.0520742	0.0520742	0.0520742	0.0520742	0.0520742	0.0633363	0.0520742	0.0556286		0.0138406	0.00968097	0.0176836	0.0175378	0.018536	0.0142505	0.0129678	0.0142505	0.0288153
B._tenagophila	0.0631778	0.0631778	0.0631778	0.0631778	0.0631778	0.0631778	0.0631778	0.0631778	0.0631778	0.0631778	0.0631778	0.0631778	0.0631778	0.0631778	0.0631778	0.0631778	0.0631778	0.0631778	0.0631778	0.0631778	0.0631778	0.0631778	0.0631778	0.0631778	0.0631778	0.0631778	0.0631778	0.0631579	0.0556547		0.014379	0.016073	0.015124	0.0160837	0.0163043	0.0151638	0.0163043	0.0264682
B._amazonica	0.059478	0.059478	0.059478	0.059478	0.059478	0.059478	0.059478	0.059478	0.059478	0.059478	0.059478	0.059478	0.059478	0.059478	0.059478	0.059478	0.059478	0.059478	0.059478	0.059478	0.059478	0.059478	0.059478	0.059478	0.059478	0.0633363	0.059478	0.0556286	0.0303733	0.0593802		0.0193395	0.0177882	0.0196779	0.0159091	0.0140289	0.0154389	0.0305487
B._pfeifferi	0.0594063	0.0594063	0.0594063	0.0594063	0.0594063	0.0594063	0.0594063	0.0594063	0.0594063	0.0594063	0.0594063	0.0594063	0.0594063	0.0594063	0.0594063	0.0594063	0.0594063	0.0594063	0.0594063	0.0594063	0.0594063	0.0594063	0.0594063	0.0594063	0.0594063	0.0560374	0.0594063	0.0749192	0.0827508	0.0709495	0.0951904		0.0133328	0.0146567	0.0152995	0.0144683	0.0152995	0.0299419
B._sudanica	0.0632386	0.0632386	0.0632386	0.0632386	0.0632386	0.0632386	0.0632386	0.0632386	0.0632386	0.0632386	0.0632386	0.0632386	0.0632386	0.0632386	0.0632386	0.0632386	0.0632386	0.0632386	0.0632386	0.0632386	0.0632386	0.0632386	0.0632386	0.0632386	0.0632386	0.0519031	0.0632386	0.0747541	0.0866645	0.063178	0.0826948	0.0522063		0.0130951	0.0156123	0.0152841	0.0156123	0.0269326
B._camerunensis	0.0791192	0.0791192	0.0791192	0.0791192	0.0791192	0.0791192	0.0791192	0.0791192	0.0791192	0.0791192	0.0791192	0.0791192	0.0791192	0.0791192	0.0791192	0.0791192	0.0791192	0.0791192	0.0791192	0.0791192	0.0791192	0.0791192	0.0791192	0.0791192	0.0791192	0.0599231	0.0791192	0.0830324	0.0868368	0.0709495	0.0951904	0.0564666	0.048254		0.0183332	0.018028	0.0183332	0.0276505
B._kuhniana_Colombia	0.0132181	0.0132181	0.0132181	0.0132181	0.0132181	0.0132181	0.0132181	0.0132181	0.0132181	0.0132181	0.0132181	0.0132181	0.0132181	0.0132181	0.0132181	0.0132181	0.0132181	0.0132181	0.0132181	0.0132181	0.0132181	0.0132181	0.0132181	0.0132181	0.0132181	0.0670361	0.0132181	0.0410288	0.0595883	0.066989	0.0710645	0.0631778	0.0670915	0.0830324		0.00648133	0.00315998	0.0274442
B._kuhniana_SZX1	0	0	0	0	0	0	0	0	0	0	0	0	0	0	0	0	0	0	0	0	0	0	0	0	0	0.0594063	0	0.0411198	0.0520742	0.0631778	0.059478	0.0594063	0.0632386	0.0791192	0.0132181		0.00562605	0.0271087
B._kuhniana_Venezuela	0.00985235	0.00985235	0.00985235	0.00985235	0.00985235	0.00985235	0.00985235	0.00985235	0.00985235	0.00985235	0.00985235	0.00985235	0.00985235	0.00985235	0.00985235	0.00985235	0.00985235	0.00985235	0.00985235	0.00985235	0.00985235	0.00985235	0.00985235	0.00985235	0.00985235	0.0670361	0.00985235	0.0447031	0.0595883	0.066989	0.0671231	0.0631778	0.0670915	0.0830324	0.00325733	0.00985235		0.0274442
P._trivolvis	0.15653	0.15653	0.15653	0.15653	0.15653	0.15653	0.15653	0.15653	0.15653	0.15653	0.15653	0.15653	0.15653	0.15653	0.15653	0.15653	0.15653	0.15653	0.15653	0.15653	0.15653	0.15653	0.15653	0.15653	0.15653	0.170864	0.15653	0.175779	0.175779	0.151751	0.185788	0.175769	0.156606	0.161358	0.161256	0.15653	0.161256

## Sheet: Caption
Table. Estimates of Evolutionary Divergence between Sequences
The number of base substitutions per site from between sequences are shown. Standard error estimate(s) are shown above the diagonal. Analyses were conducted using the Kimura 2-parameter model [1]. The rate variation among sites was modeled with a gamma distribution (shape parameter = 1). The analysis involved 38 nucleotide sequences. Codon positions included were 1st+2nd+3rd+Noncoding. All positi…
1. Kimura M. (1980). A simple method for estimating evolutionary rate of base substitutions through comparative studies of nucleotide sequences. Journal of Molecular Evolution 16:111-120.
2. Kumar S., Stecher G., and Tamura K. (2016). MEGA7: Molecular Evolutionary Genetics Analysis version 7.0 for bigger datasets.Molecular Biology and Evolution 33:1870-1874.
Disclaimer: Although utmost care has been taken to ensure the correctness of the caption, the caption text is provided "as is" without any warranty of any kind. Authors advise the user to carefully check the caption prior to its use for any purpose and report any errors or problems to the authors immediately (www.megasoftware.net). In no event shall the authors and their employers be liable for a…
