# Supplementary material for: Distribution and current infection status of Biomphalaria straminea in Hong Kong
Source: Parasit Vectors. 2017 Jul 25;10:351. doi: 10.1186/s13071-017-2285-3 (PMC5526268; doi:10.1186/s13071-017-2285-3)
Supplement: Supplementary file 8 — Genetic distance table for concatenated cox1, ITS1-5.8S-ITS2 and 16S rDNA sequences used in Fig. 8. (XLS 37 kb) [file 13071_2017_2285_MOESM8_ESM.xls]

## Sheet: MatrixOutput
DG11		0.000810423	0.000562912	0	0	0	0	0	0	0.00104798	0.00193183	0.0018781	0.00193024	0.00235544	0.00197891	0.00209903	0.00157253	0.00188761	0.00219416	0.00148307	0.00180046	0.00698758	0.00644798	0.00581468	0.00678215	0.00663263	0.00736699	0.0118246
DG12	0.00112597		0.000562182	0.000810423	0.000810423	0.000810423	0.000810423	0.000810423	0.000810423	0.000737985	0.00221804	0.00181154	0.001979	0.00252816	0.00220819	0.00233762	0.00183899	0.00212541	0.00195356	0.00157482	0.00204511	0.00700315	0.00656546	0.00597736	0.00687314	0.00672239	0.00742005	0.0118057
LW2	0.000562588	0.000562746		0.000562912	0.000562912	0.000562912	0.000562912	0.000562912	0.000562912	0.000894674	0.00202679	0.00197074	0.00185315	0.00243399	0.00205571	0.00218092	0.00168067	0.00196805	0.0020656	0.00153965	0.00187871	0.00698975	0.00650104	0.0058877	0.00678699	0.00663798	0.00737413	0.0118356
SSH2	0	0.00112597	0.000562588		0	0	0	0	0	0.00104798	0.00193183	0.0018781	0.00193024	0.00235544	0.00197891	0.00209903	0.00157253	0.00188761	0.00219416	0.00148307	0.00180046	0.00698758	0.00644798	0.00581468	0.00678215	0.00663263	0.00736699	0.0118246
NgT1	0	0.00112597	0.000562588	0		0	0	0	0	0.00104798	0.00193183	0.0018781	0.00193024	0.00235544	0.00197891	0.00209903	0.00157253	0.00188761	0.00219416	0.00148307	0.00180046	0.00698758	0.00644798	0.00581468	0.00678215	0.00663263	0.00736699	0.0118246
NgT2	0	0.00112597	0.000562588	0	0		0	0	0	0.00104798	0.00193183	0.0018781	0.00193024	0.00235544	0.00197891	0.00209903	0.00157253	0.00188761	0.00219416	0.00148307	0.00180046	0.00698758	0.00644798	0.00581468	0.00678215	0.00663263	0.00736699	0.0118246
SG1	0	0.00112597	0.000562588	0	0	0		0	0	0.00104798	0.00193183	0.0018781	0.00193024	0.00235544	0.00197891	0.00209903	0.00157253	0.00188761	0.00219416	0.00148307	0.00180046	0.00698758	0.00644798	0.00581468	0.00678215	0.00663263	0.00736699	0.0118246
NgT3	0	0.00112597	0.000562588	0	0	0	0		0	0.00104798	0.00193183	0.0018781	0.00193024	0.00235544	0.00197891	0.00209903	0.00157253	0.00188761	0.00219416	0.00148307	0.00180046	0.00698758	0.00644798	0.00581468	0.00678215	0.00663263	0.00736699	0.0118246
DP2	0	0.00112597	0.000562588	0	0	0	0	0		0.00104798	0.00193183	0.0018781	0.00193024	0.00235544	0.00197891	0.00209903	0.00157253	0.00188761	0.00219416	0.00148307	0.00180046	0.00698758	0.00644798	0.00581468	0.00678215	0.00663263	0.00736699	0.0118246
JP12	0.00225654	0.00112676	0.00169205	0.00225654	0.00225654	0.00225654	0.00225654	0.00225654	0.00225654		0.00213056	0.00195177	0.00182265	0.00240607	0.00209731	0.0022333	0.0019555	0.00220843	0.00210262	0.00140546	0.00219134	0.00700131	0.00651305	0.00603383	0.00691961	0.0067106	0.0074459	0.01177
PCL3	0.00738073	0.00852953	0.00795391	0.00738073	0.00738073	0.00738073	0.00738073	0.00738073	0.00738073	0.00737959		0.00142473	0.00116864	0.00155971	0.000760535	0.00101868	0.00105723	0.00142092	0.0031008	0.00210979	0.00147563	0.00696734	0.00663908	0.00594727	0.00699289	0.00669697	0.00737659	0.0119652
HKL2	0.00623551	0.0062347	0.00680707	0.00623551	0.00623551	0.00623551	0.00623551	0.00623551	0.00623551	0.00738073	0.00339223		0.00139323	0.00169905	0.00109331	0.00125298	0.000832362	0.000992872	0.00279926	0.0022828	0.00102372	0.00717016	0.00678491	0.00590256	0.00712245	0.00691013	0.00743869	0.0118494
PCL2	0.00737959	0.00738073	0.00680707	0.00737959	0.00737959	0.00737959	0.00737959	0.00737959	0.00737959	0.0062347	0.00225527	0.00338984		0.00182931	0.00117162	0.00137968	0.00110498	0.00147683	0.00287571	0.00208904	0.00151964	0.00709169	0.00663606	0.0060075	0.00697026	0.00673553	0.00737754	0.011806
SG3	0.0102608	0.0114189	0.010838	0.0102608	0.0102608	0.0102608	0.0102608	0.0102608	0.0102608	0.0102584	0.00395897	0.00509772	0.00509386		0.00129558	0.00121709	0.00179298	0.00177451	0.0033952	0.00254327	0.00190788	0.00736474	0.00691452	0.00614683	0.00736141	0.0069688	0.00775512	0.0121584
SG4	0.00738073	0.00852953	0.00795391	0.00738073	0.00738073	0.00738073	0.00738073	0.00738073	0.00738073	0.00737959	0.00112676	0.00225654	0.00225527	0.00282199		0.000545545	0.00110474	0.00117322	0.00314799	0.0021642	0.00131432	0.00709949	0.00673951	0.00592834	0.00709568	0.00680607	0.00746888	0.0118754
JP11	0.0079557	0.00910647	0.00852953	0.0079557	0.0079557	0.0079557	0.0079557	0.0079557	0.0079557	0.00795391	0.00169205	0.00282375	0.00282119	0.00225543	0.000562746		0.00129109	0.00124252	0.00322469	0.00226273	0.00141872	0.00714074	0.00675087	0.00590353	0.0071362	0.00683862	0.00746052	0.0119746
JP13	0.00509338	0.0062347	0.00566364	0.00509338	0.00509338	0.00509338	0.00509338	0.00509338	0.00509338	0.00738073	0.00225654	0.00112676	0.00225543	0.00509772	0.00225654	0.00282375		0.00101054	0.00280417	0.00209456	0.000969774	0.00705837	0.0065798	0.00586561	0.00692544	0.00673718	0.00734449	0.0119981
DP1	0.00680853	0.0079557	0.00738073	0.00680853	0.00680853	0.00680853	0.00680853	0.00680853	0.00680853	0.00910957	0.00396201	0.00169205	0.00395897	0.00567009	0.00282375	0.00339223	0.00169205		0.00304785	0.00234457	0.00118936	0.00720763	0.00688355	0.00593286	0.00714721	0.00695983	0.00753318	0.0120126
B._straminea-Brazil_1	0.00795846	0.00681096	0.00738592	0.00795846	0.00795846	0.00795846	0.00795846	0.00795846	0.00795846	0.0079622	0.0155031	0.0131609	0.0143321	0.01845	0.0155031	0.0160927	0.0131609	0.0149197		0.00261901	0.00297408	0.00723327	0.00637943	0.00607718	0.00692185	0.00691909	0.00738552	0.0117228
B._straminea-Brazil_2	0.00396601	0.00510544	0.00453307	0.00396601	0.00396601	0.00396601	0.00396601	0.00396601	0.00396601	0.00396201	0.00910957	0.0102741	0.00910647	0.0120055	0.00910957	0.00968848	0.00911365	0.0108564	0.0120248		0.00236702	0.00691257	0.00620907	0.00571233	0.00674482	0.0065828	0.00726907	0.0118068
B._kuhniana	0.00680853	0.0079557	0.00738073	0.00680853	0.00680853	0.00680853	0.00680853	0.00680853	0.00680853	0.00910957	0.00396201	0.00169205	0.00395897	0.00567009	0.00282375	0.00339223	0.00169205	0.00225861	0.0149197	0.0108564		0.00720764	0.00674635	0.00587267	0.00706012	0.00687856	0.00749244	0.0118803
B._glabrata	0.0662964	0.066321	0.0656389	0.0662964	0.0662964	0.0662964	0.0662964	0.0662964	0.0662964	0.0676902	0.0710281	0.0696739	0.0696739	0.0744479	0.0710281	0.0717204	0.0682995	0.0703636	0.0690383	0.0656152	0.0703636		0.0069733	0.00646838	0.00557363	0.00505068	0.00552195	0.0126707
B._tenagophila	0.0648933	0.0662297	0.065551	0.0648933	0.0648933	0.0648933	0.0648933	0.0648933	0.0648933	0.0675922	0.0675922	0.0676149	0.0689382	0.0709776	0.0689614	0.0696486	0.0662508	0.0682995	0.0662099	0.0655712	0.0682995	0.0757634		0.00678027	0.00674061	0.00678632	0.00710394	0.0108057
B._amazonica	0.0537577	0.0550576	0.0543978	0.0537577	0.0537577	0.0537577	0.0537577	0.0537577	0.0537577	0.0563821	0.0576704	0.0550389	0.0576507	0.0596312	0.0563426	0.0570057	0.0550389	0.0550389	0.0543799	0.0544168	0.0556995	0.0676388	0.0701715		0.00682622	0.00670951	0.00531528	0.0116725
B._pfeifferi	0.0628529	0.0635426	0.0628697	0.0628529	0.0628529	0.0628529	0.0628529	0.0628529	0.0628529	0.0648933	0.0675311	0.0661912	0.0668699	0.0702247	0.0675311	0.0682124	0.0648388	0.0668699	0.0662297	0.0635249	0.0668699	0.0480271	0.0764369	0.0650342		0.00461277	0.00510655	0.0113936
B._sudanica	0.0635615	0.0642577	0.0635815	0.0635615	0.0635615	0.0635615	0.0635615	0.0635615	0.0635615	0.0656152	0.0689382	0.0675922	0.0682759	0.0723354	0.0689382	0.0696245	0.0662297	0.0682759	0.066273	0.0642368	0.0682759	0.0442259	0.074571	0.0664018	0.0354207		0.00475517	0.0107608
B._camerunensis	0.0717773	0.0725042	0.0718076	0.0717773	0.0717773	0.0717773	0.0717773	0.0717773	0.0717773	0.0739028	0.075944	0.074571	0.0752738	0.0794152	0.075944	0.0766495	0.0731706	0.0752738	0.0731706	0.0710833	0.0752738	0.0493308	0.077962	0.043529	0.0411208	0.0373439		0.0117958
P._trivolvis	0.154132	0.153327	0.154167	0.154132	0.154132	0.154132	0.154132	0.154132	0.154132	0.15501	0.159175	0.154132	0.156742	0.161661	0.157473	0.158323	0.155817	0.155817	0.156523	0.157511	0.154973	0.171876	0.158284	0.170718	0.16244	0.156702	0.166076

## Sheet: Caption
Table. Estimates of Evolutionary Divergence between Sequences
The number of base substitutions per site from between sequences are shown. Standard error estimate(s) are shown above the diagonal. Analyses were conducted using the Kimura 2-parameter model [1]. The rate variation among sites was modeled with a gamma distribution (shape parameter = 1). The analysis involved 28 nucleotide sequences. Codon positions included were 1st+2nd+3rd+Noncoding. All positi…
1. Kimura M. (1980). A simple method for estimating evolutionary rate of base substitutions through comparative studies of nucleotide sequences. Journal of Molecular Evolution 16:111-120.
2. Kumar S., Stecher G., and Tamura K. (2016). MEGA7: Molecular Evolutionary Genetics Analysis version 7.0 for bigger datasets.Molecular Biology and Evolution 33:1870-1874.
Disclaimer: Although utmost care has been taken to ensure the correctness of the caption, the caption text is provided "as is" without any warranty of any kind. Authors advise the user to carefully check the caption prior to its use for any purpose and report any errors or problems to the authors immediately (www.megasoftware.net). In no event shall the authors and their employers be liable for a…
